# Supplementary material for: An objective function exploiting suboptimal solutions in metabolic networks
Source: BMC Syst Biol. 2013 Oct 3;7:98. doi: 10.1186/1752-0509-7-98 (PMC4016239; doi:10.1186/1752-0509-7-98)
Supplement: Additional file 4: Table S2 — Flux variability under perturbation and the shape of the degenerate optimal region. As described in the main text, flux measurements were collected from two published data sets. The Tomita data set consists of 31 fluxes measured in 24 deletion mutants for central carbon processing enzymes. The Sauer data set includes 24 fluxes from 91 deletion mutants for regulatory transcription factors. The standard deviation, σ, divided by the mean flux value yields the coefficient of variation, CV, a unitless measure of flux variability. The Markov Chain Monte Carlo method was used to generate 3000 random points uniformly distributed within the degenerate optimal region of the iAF1260 FBA model of E. coli. Each of these points corresponds to a possible flux profile sustaining growth at at least 90% of the theoretical maximum. The mean and standard deviation of the MCMC-generated points yield an estimated CV representing the variation possible for each flux while still maintaining near-optimal growth. As depicted in Figure 7 of the main text, simulated flux variability correlates with measured variability from both data sets. This suggests a model in which relatively tight regulation is applied only to fluxes that strongly impact cell growth. Inversely, substantial variation is tolerated in fluxes with less impact on growth rate. [file 1752-0509-7-98-S4.xls]

## Sheet: Feuil1
		Hoque Data [1]				Sauer Data [2]				MCMC Estimation
Metabolic Class	Reaction	Flux Mean	Flux σ	Flux CV		Flux Mean	Flux σ	Flux CV		Flux Mean	Flux σ	Flux CV
Glycolysis	Glucose + PEP -> G6P + PYR	ND	ND	ND		97.1	4.21	0.0433		99.7	0.553	0.00554
Glycolysis	G6P <-> F6P	76.8	14.4	0.187		68	8.01	0.118		654	12.8	0.0196
Glycolysis	F6P -> FBP	82.3	11.8	0.144		77.3	5.3	0.0686		873	37.6	0.043
Glycolysis	FBP -> DHAP + G3P	82.3	11.8	0.144		77.3	5.3	0.0686		872	37.6	0.0431
Glycolysis	DHAP -> G3P	82.3	11.8	0.144		ND	ND	ND		919	4.03	0.00439
5/29/20125/29/2012–	G3P -> 3PG	170	12.2	0.0718		166	8.42	0.0508		1990	4.03	0.00203
Glycolysis	3PG <-> PEP	160	12.5	0.0782		155	8.16	0.0528		1800	4.83	0.00268
Glycolysis	PEP -> PYR	148	12.9	0.087		120	8.11	0.0677		105	2.98	0.0284
Glycolysis	PYR -> AcCoA + CO2	133	12.2	0.0917		108	7.36	0.0684		1050	11.2	0.0107
Entner–Doudoroff pathway	6PG -> PYR + G3P	ND	ND	ND		8.58	3.17	0.37		0.186	0.131	0.703
Pentose phosphate pathway	G6P -> 6PG	26.2	20.7	0.792		28.8	7.43	0.258		561	11.1	0.0198
Pentose phosphate pathway	6PG -> Ru5P + CO2	23.2	16.2	0.7		ND	ND	ND		561	11.1	0.0199
Pentose phosphate pathway	Ru5P -> X5P	10.7	10.1	0.938		ND	ND	ND		285	7.47	0.0262
Pentose phosphate pathway	Ru5P -> R5P	12.7	5.61	0.442		20.2	6.33	0.313		273	3.84	0.0141
Pentose phosphate pathway	R5P + X5P <-> S7P + G3P	6.38	5.23	0.821		6.53	2.11	0.324		166	3.73	0.0225
Pentose phosphate pathway	S7P + G3P <-> E4P + F6P	6.38	5.23	0.821		6.53	2.11	0.324		162	3.73	0.0231
Pentose phosphate pathway	X5P + E4P <-> F6P + G3P	4.08	4.88	1.2		3.39	2.02	0.596		119	3.73	0.0313
TCA cycle	AcCoA + OAA -> CIT	91.4	14.2	0.155		25.7	4.13	0.161		729	4.18	0.00573
TCA cycle	CIT -> ICT	91.4	14.2	0.155		25.7	4.13	0.161		729	4.17	0.00572
TCA cycle	ICT -> 2-KG + CO2	76.9	20.6	0.268		25.7	4.13	0.161		719	7.74	0.0108
TCA cycle	2-KG -> SUC + CO2	69	21.2	0.307		14.6	3.96	0.271		592	7.81	0.0132
TCA cycle	SUC -> FUM	83.5	15	0.18		14.6	3.96	0.271		3780	872	0.231
TCA cycle	FUM -> MAL	83.5	15	0.18		14.6	3.96	0.271		729	5.75	0.00789
TCA cycle	MAL <-> OAA	96.2	14.2	0.148		9.99	4.29	0.43		58.6	0.571	0.00974
Anapleurotic Reactions	PEP + CO2 <-> OAA	8.08	7.84	0.97		28.1	3	0.107		26.6	0.478	0.018
Anapleurotic Reactions	MAL -> PYR + CO2	1.75	3.14	1.79		4.62	2.76	0.597		1.58	1.12	0.712
Anapleurotic Reactions	ICT -> GOX + SUC	14.4	10.4	0.725		ND	ND	ND		9.91	5.69	0.574
Anapleurotic Reactions	GOX + AcCoA -> MAL	14.4	10.4	0.725		ND	ND	ND		7.53	5.59	0.742
Secretion	AcCoA -> Acetate	ND	ND	ND		61.2	9.87	0.161		42600	26700	0.626
Secretion	PYR -> Lactate	ND	ND	ND		ND	ND	ND		0.159	0.0152	0.0956
Secretion	AcCoA -> Ethanol	0.0833	0.408	4.9		ND	ND	ND		0.0329	0.00229	0.0695
Secretion	CO2 Production	173	34.5	0.199		ND	ND	ND		2820	0.673	0.000238
